# Supplementary material for: Recommendations for Patients with High Return to Sports Expectations after TKA Remain Controversial
Source: J Clin Med. 2020 Dec 26;10(1):54. doi: 10.3390/jcm10010054 (PMC7796219; doi:10.3390/jcm10010054)
Supplement: Supplementary file 1 [file jcm-10-00054-s001.zip]

Archive with 6 entries (6 files):
- S1_AE_Questionnaire_RTS_TKA_DE.pdf
- __MACOSX/._S1_AE_Questionnaire_RTS_TKA_DE.pdf
- S2_AE_Questionnaire_RTS_TKA_ENG.pdf
- __MACOSX/._S2_AE_Questionnaire_RTS_TKA_ENG.pdf
- S3_DataFrame_2020_AE-Survey_Sports_TKA.R
- __MACOSX/._S3_DataFrame_2020_AE-Survey_Sports_TKA.R
